# Supplementary material for: Greater endogenous pain facilitation is associated with lower spinal excitability and maximal knee extension strength deficits in athletes with patellar tendinopathy
Source: Eur J Appl Physiol. 2026 Feb 25;126(6):3437–50. doi: 10.1007/s00421-026-06166-0 (PMC13287251; doi:10.1007/s00421-026-06166-0)
Supplement: Supplementary file 2 — Supplementary Material 2 [file 421_2026_6166_MOESM2_ESM.xlsx]

## Sheet: Sheet1
												Endogneous pain outcomes
					Endogenous pain facilitation			Electrical stimulation outcomes		Transcranial magnetic stimulation outcomes		Pressure pain threshold before cold water immersion, newtons			Pressure pain threshold after cold water immersion, newtons
ID	Age, years	Duration, months	Knee extension MVIF, Kg / f	Normalised Knee extension MVIF, Kg /Kg	Hand pain 5 s, numerical rating scale (0 - 10)	Hand pain 20 s, numerical rating scale (0 - 10)	Change in hand pain, 5 to 20 s	Maximum compound action potential, mA	LEP, electrical stimulator output (mA)	Motor evoked potential, % Maximum compound action potential	Silent period duration, ms	Patellar tendon site	Tibialis anterior site	Lateral elbow site	Patellar tendon site	Tibialis anterior site	Lateral elbow site
1	37	6	68.12	0.825697	3	3.5	0.5	3.982	300	15.7354	70.9875	87.75	54.85	26.4	96.85	62.75	34.1
2	27	42	61.25	0.680556	3	5	2	4.212	320	59.9321	87.7	20.55	21.45	16.4	19.8	20.8	12.95
3	48	60	90.31	0.752583	4	6	2	3.571	-	41.7567	96.025	137.7	57.4	58.2	154	68.1	75.8
4	22	32	58.75	0.839286	3	5	2	6.152	250	-	-	107.55	61.05	44.4	114.1	59.75	46.95
5	22	48	42.5	0.551948	7	9	2	2.891	385	38.418	122.433	102.35	56.6	48.5	171.25	65.3	53.3
6	19	36	78.12	1.12403	5	7	2	6.067	380	-	-	57.15	42	42	65.25	55.4	65.8
7	34	120	61.88	0.687556	4	6	2	6.402	475	40.2742	91.05	116.2	14.2	22.75	109.05	22.05	25
8	28	156	55.31	0.674512	3	6	3	4.175	385	16.2315	81.0567	43.5	42.05	23.85	39.95	28.15	23.5
9	25	24	81.88	1.06338	3	4	1	3.218	-	48.7112	68.395	71.8	47.9	62.05	59.25	49.4	50.05
10	25	5	81.25	1.00309	6.5	8	1.5	3.602	243.5	31.139	80.7333	81.6	83.85	75.7	86.85	90.45	66.95
11	25	84	50.62	0.617317	2	5	3	3.974	310	67.64	120.883	44.2	16.55	47.55	46.65	19.7	35.7
12	19	14	92.5	1.2013	5.5	7	1.5	5.771	215	69.0088	86.8167	54.3	57.35	31.85	62.15	64.25	40.9
13	25	108	59.06	0.843714	1	4	3	6.308	295	37.2181	82.1333	34.35	38.35	36.1	34.55	42.35	38.25
14	25	24	56.88	0.693659	5	7	2	4.892	260	31.1872	78.6867	29.15	32.3	15.95	34.8	33.4	18.15
15	30	10	59.96	0.651739	5	5	0	2.234	185	-	-	60.1	43.05	44.35	72.45	35.7	72.3
16	23	48	33.12	0.394286	1	3	2	5.029	260	-	-	36.05	40.1	38.15	47.25	41.15	41.65
17	21	54	77.19	0.908118	1.5	3	1.5	4.006	250	25.4551	87.2833	29.5	40.2	33.35	32.6	40.7	33.35
18	19	30	87	1	4	4	0	5.035	260	29.7335	96.1167	49.5	37.2	44.45	56.75	47.4	68.15
19	19	36	58	0.522523	1	3	2	4.831	350	29.6304	45.6167	42.25	36.1	36.1	53.25	40.2	39.4
